# Supplementary material for: Direct-Acting Oral Anticoagulants: A Resident-Based Workshop to Improve Knowledge and Confidence
Source: MedEdPORTAL. 2020 Sep 30;16:10981. doi: 10.15766/mep_2374-8265.10981 (PMC7526504; doi:10.15766/mep_2374-8265.10981)
Supplement: Supplementary file 1 — Preworkshop MCQ Students.docxDOAC PowerPoint.pptDOAC Indications and Dosing Case.docxDOAC Monitoring and Reversal Case.docxDOAC Dosing Elderly Case.docxDOAC Peri-procedural Case.docxPostworkshop MCQ and Confidence Survey Students.docxPostworkshop MCQ Facilitators.docx [file mep_2374-8265.10981-s001.zip]

Archive with 9 entries (9 files):
- A. Preworkshop MCQ Students.docx
- B. DOAC PowerPoint.ppt
- C. DOAC Indications and Dosing Case.docx
- D. DOAC Monitoring and Reversal Case.docx
- E. DOAC Dosing Elderly Case.docx
- F. DOAC Peri-Procedural Case.docx
- G. Postworkshop MCQ and Confidence Survey Students.docx
- H. Postworkshop MCQ Facilitators.docx
- _Educational_Summary_Report_10981.pdf
